# Supplementary material for: Genomic analysis of an outbreak of Shiga toxin-producing Escherichia coli O183:H18 in the United Kingdom, 2023
Source: Microb Genom. 2024 May 21;10(5):001243. doi: 10.1099/mgen.0.001243 (PMC11165631; doi:10.1099/mgen.0.001243)
Supplement: Uncited Table S1. [file mgen-10-01243-s002.xlsx]

## Sheet: Sheet1
ID	Biosample accession	Illumina SRA accession	Nanopore SRA accession	BioProject accession
252394	-	-	-	PRJNA315192
260029	-	-	-
261426	-	-	-
299925	-	-	-
307202	-	-	-
333021	SAMN09232603	SRR7191554	SRR27372249
337616	SAMN09294993	SRR7249681	SRR27372244
379445	-	-	-
382639	-	-	-
389651	-	-	-
599472	SAMN10075606	SRR7850094	-
617073	SAMN10224346	SRR7988720	-
621387	SAMN10289226	SRR8105423	SRR27372243
730734	SAMN11522434	SRR8981813	-
856326	-	-	-
862385	SAMN13696340	SRR10799734	SRR27372248
956726	-	-	-
1135924	SAMN18381386	SRR14008621	-
1173701	SAMN19190966	SRR14547638	SRR27372242
1614976	SAMN27642334	SRR18820683	SRR27372246
1844318	-	-	-
01171701	SAMN36317139	SRR25159285	SRR27372247
01171709	SAMN36317137	SRR25159410	-
01172132	SAMN36317601	SRR25159730	-
01172859	SAMN36317141	SRR25159286	-
01175862	SAMN36317117	SRR25158811	-
01175871	SAMN36317197	SRR25159412	-
01179967	-	-	-
01179968	SAMN36317429	SRR25159570	-
01182647	-	-	-
01182691	-	-	-
01184360	SAMN36317021	SRR25159411	-
01184652	SAMN36317698	SRR25159853	SRR27372245
01187652	-	-	-
01188563	-	-	-
01188566	SAMN36317120	SRR25159409	-
01189734	SAMN38637451	SRR27036144	-
01189756	SAMN38637462	SRR27036154	-
01192065	-	-	-
01194077	SAMN38637452	SRR27036131	-
01196363	SAMN36652267	SRR25364880	-
01198100	SAMN38637362	SRR27036120	-
01199889	SAMN38637461	SRR27036153	-
01199892	SAMN38637477	SRR27036283	-
01200182	SAMN38637363	SRR27036111	-
01200190	SAMN38637453	SRR27036146	-
01207067	SAMN38637360	SRR27036114	-
01229729	-	-	-
01234660	SAMN38637366	SRR27036145	-
01295334	SAMN39290645	SRR27456252	-
01339983	SAMN39290646	SRR27456253	-
